# Supplementary material for: The Effectiveness of Pilates Training Interventions on Older Adults’ Balance: A Systematic Review and Meta-Analysis of Randomized Controlled Trials
Source: Healthcare (Basel). 2023 Dec 1;11(23):3083. doi: 10.3390/healthcare11233083 (PMC10706653; doi:10.3390/healthcare11233083)
Supplement: Supplementary file 1 [file healthcare-11-03083-s001.zip]

Archive with 1 entries (1 files):
- healthcare-2713148-supplementary.pdf
